# Supplementary material for: Machine Learning and UHPLC–MS/MS-Based Discrimination of the Geographical Origin of Dendrobium officinale from Yunnan, China
Source: Foods. 2025 Oct 8;14(19):3442. doi: 10.3390/foods14193442 (PMC12523558; doi:10.3390/foods14193442)
Supplement: Supplementary file 1 [file foods-14-03442-s001.zip]

Archive with 9 entries (9 files):
- Figure S1.jpg
- Figure S2.png
- Figure S3.tiff
- Figure S4-1.tiff
- Figure S4-2.tiff
- Figure S4-3.tiff
- Figure S4-4.tiff
- Figure S4-5.tiff
- Figure S5.jpg
